# Supplementary material for: The association of screen time with childhood obesity and metabolic status: a mediation analysis of cardiorespiratory fitness
Source: Front Endocrinol (Lausanne). 2026 Jan 13;16:1719372. doi: 10.3389/fendo.2025.1719372 (PMC12834736; doi:10.3389/fendo.2025.1719372)
Supplement: Supplementary file 1 [file Table1.xlsx]

## Sheet: Sheet1
	Included in analyses	Excluded in analyses	P
n	1286	354
Sex, n (%)			0.493
Boys	676 (52.6)	194 (54.8)
Girls	610 (47.4)	160 (45.2)
Mean age (SD), year	8.48 (0.29)	8.49 (0.30)	0.715
Mean height (SD), cm	132.1 (5.6)	132.1 (6.2)	0.99
Mean weight (SD), kg	29.1 (6.1)	29.4 (6.8)	0.513
Mean waist circumference (SD), cm	57.3 (6.8)	58.0 (7.6)	0.104
Mean hip circumference (SD), cm	70.3 (6.5)	70.5 (7.5)	0.634
Mean WHtR (SD)	0.43 (0.04)	0.43 (0.05)	0.075
Mean BFP (SD), %	19.7 (7.8)	19.9 (8.6)	0.7314
Mean BMI Z score (SD)	0.14 (1.27)	0.17 (1.37)	0.754
Mean BMI (SD), kg/m2	16.5 (2.6)	16.6 (2.9)	0.416
Mean SBP (SD), (mmHg)	102.0 (10.3)	101.1 (11.4)	0.8866
Mean DBP (SD), (mmHg)	63.3 (7.6)	63.0 (7.7)	0.5637
Median TG [IQR], (mmol/L)	0.70 [0.56, 0.91]	0.72 [0.58, 0.93]	0.716
Mean TC (SD), (mmol/L)	4.67 (0.86)	4.76 (0.96)	0.156
Mean LDL-C (SD), (mmol/L)	2.83 (0.70)	2.87 (0.72)	0.29
Mean HDL-C (SD), (mmol/L)	1.59 (0.28)	1.60 (0.32)	0.5818
Median FPG [IQR], (mmol/L)	4.89 [4.66, 5.14]	4.91 [4.67, 5.13]	0.7
Median FINs [IQR], (pmol/L)	46.0 [32.9, 62.8]	46.2 [31.9, 65.9]	0.116
Median CRF [IQR], laps	23 [17, 36]	22 [16, 36]	0.272
